# Supplementary material for: Antifungal Natural Products Originating from Endophytic and Rhizospheric Microbes Isolated from Coastal Vegetation
Source: J Xenobiot. 2025 Feb 17;15(1):32. doi: 10.3390/jox15010032 (PMC11856389; doi:10.3390/jox15010032)
Supplement: Supplementary file 1 [file jox-15-00032-s001.zip]

Archive with 1 entries (1 files):
- jox-3390668-supplementary.pdf
